# Supplementary material for: Effects of Different Types of Stretching on Hypertension: A Systematic Review with Exploratory Meta-Analysis
Source: J Funct Morphol Kinesiol. 2026 Apr 22;11(2):164. doi: 10.3390/jfmk11020164 (PMC13108135; doi:10.3390/jfmk11020164)
Supplement: Supplementary file 1 [file jfmk-11-00164-s001.zip]

Archive with 3 entries (3 files):
- Supplementary Table S1 PRISMA_2020_checklist.pdf
- Supplementary Table S2 search.pdf
- Supplementary Table S3. Detailed numerical findings of the included studies.pdf
